# Supplementary material for: Excited-State Dynamics of Proflavine after Intercalation into DNA Duplex
Source: Molecules. 2022 Nov 23;27(23):8157. doi: 10.3390/molecules27238157 (PMC9738913; doi:10.3390/molecules27238157)
Supplement: Supplementary file 1 [file molecules-27-08157-s001.zip]

Archive with 1 entries (1 files):
- molecules-2028273-supplementary.pdf
